# Supplementary material for: Mucins 3A and 3B Are Expressed in the Epithelium of Human Large Airway
Source: Int J Mol Sci. 2023 Aug 31;24(17):13546. doi: 10.3390/ijms241713546 (PMC10487631; doi:10.3390/ijms241713546)
Supplement: Supplementary file 1 [file ijms-24-13546-s001.zip]

Archive with 1 entries (1 files):
- ijms-2521299-supplementary.pdf
